# Supplementary material for: Habitat properties are key drivers of Borrelia burgdorferi (s.l.) prevalence in Ixodes ricinus populations of deciduous forest fragments
Source: Parasit Vectors. 2018 Jan 8;11:23. doi: 10.1186/s13071-017-2590-x (PMC5759830; doi:10.1186/s13071-017-2590-x)
Supplement: Supplementary file 1 — Focal variables as potential environmental drivers of B. burgdorferi prevalence. Table S1. Meta-variables. Table S2. Variables of habitat. Table S3. Variables of landscape. Table S4. Variables of macroclimate. (XLSX 40 kb) [file 13071_2017_2590_MOESM1_ESM.xlsx]

## Sheet: Table S1
Additional file 1: Focal variables as potential environmental drivers of B. burgdorferi prevalence. Table S1. Meta-Variables.
Variable	Unit	Detail	Comment	internal variable names
Identifier	-	patch	an individual ID for each patch, window and region.	id_patch
		window		id_window
		region		id_region
Sample locations	n		number of sample locations per patch	n_points
Latitude	decimal degree		in EPSG:4326 (WGS84)	Y_lat
Longitude			in EPSG:4326 (WGS84)	X_long
Day of the year	n		the Gregorian day of the year	doy

## Sheet: Tables S2
Additional file 1: Focal variables as potential environmental drivers of B. burgdorferi prevalence. Table S2. Variables of Habitat.
Variable	Unit	Detail	Scale	Stratum	Comment	internal variable names
Functional Properties
Plant life form	%	chamaephyte	Microhabitat	herb-layer †	% of all species in plots weighted by the abundance of said species (community weighted mean, CWM)	lg_herb_chamaephyte
		geophyte				lg_herb_geophyte
		hemicryptophyte				herb_hemicryptophyte
		phanerophyte				herb_phanerophyte
		therophyte				lg_herb_therophyte
Plant duration	%	perennial				herb_perennial
Plant growth form	%	fern				bn_herb_fern
		forb				herb_forb
		grass				lg_herb_grass
Stem growth form	%	erect				herb_asc_to_pros
		ascending to prostrate				herb_erect
		prostrate				bn_herb_prostrate
Leaf position	%	regular				herb_regular
		semi-rosette				herb_semi_rosette
		rosette				herb_rosette
Branching	%					herb_wo_branching, herb_w_branching
Specific leaf area (SLA)	mm2 mg-1		Macrohabitat	herb, shrub or tree-layer or all layers combined †		herb_sla, shrub_sla, tree_sla, all_sla
Dispersule mass	mg					lg_herb_weight_disp, lg_shrub_weight_disp, lg_tree_weight_disp, lg_all_weight_disp
Dispersule mass-category abundance	-	lightweight			dispersules mass < 100mg	herb_small_disp_abund, shrub_small_disp_abund, tree_small_disp_abund, all_small_disp_abund
		medium			dispersules mass 100 – 2000mg	herb_medium_disp_abund, shrub_medium_disp_abund, tree_medium_disp_abund, all_medium_disp_abund
		medium + heavy			dispersules mass > 100 mg	herb_medium_large_disp_abund, shrub_medium_large_disp_abund, tree_medium_large_disp_abund, all_medium_disp_abund
		heavy			dispersules mass > 2000mg	herb_large_disp_abund, shrub_large_disp_abund, tree_large_disp_abund, all_large_disp_abund
Dispersule type abundance	-	nuts			all plants, which have nuts as dispersules	herb_w_nuts_abund, shrub_w_nuts_abund, tree_w_nuts_abund, all_w_nuts_abund
		nuts(+e)			all plants (including evergreens), which have nuts as dispersules	herb_w_nuts_e_abund, shrub_w_nuts_e_abund, tree_w_nuts_e_abund, all_w_nuts_e_abund
		berries			all plants, which have berries as dispersules	herb_w_berries_abund, shrub_w_berries_abund, tree_w_berries_abund, all_w_berries_abund
		legumes			all plants, which have legumes as dispersules	herb_w_legume_abund, shrub_evergreen_abund
Structural Properties
Tree layer height	m	maximum	Macrohabitat	tree-layer ‡	maximum height of patch	height_stand_mean
		average			average height of patch	height_stand_max
Tree layer density	n ha-1	large			D130 > 30	dens_large_lg_mean (md_large_mean)
		total			all	dens_total_lg_mean (md_total_mean)
Tree layers number	n	minimum			minimum number of tree-layers	n_treelayers_min
		maximum			maximum number of tree-layers	n_treelayers_max
Tree layer slenderness	m cm-1	small			D130 < 30cm	slenderness_small_mean
		large			D130 > 30cm	slenderness_large_mean
		total			all	slenderness_total_mean
Tree layer basal area	m² ha-1	bitterlich			based on bitterlich counting	ba_bitterlich_mean
		total min			minimum recording	ba_total_lg_min
		total max			maximum recording	ba_total_lg_max
		total mean			average recording	ba_total_lg_mean
		small			D130 < 30cm	ba_small_lg_mean
		large			D130 > 30cm	ba_large_lg_mean
		deciduous			deciduous trees	ba_decid_lg_mean
		evergreen			coniferous trees	bn_ba_evergr_bn_mean
		dead			dead standing wood	bn_ba_dead_bn_mean
		laying average			average recording of diameter-sum	ba_laying_total_lg_mean
		laying maximum			maximum recording of diameter-sum	ba_laying_total_lg_max
		laying large			deadwood > 15cm diameter	ba_laying_large_bn_mean
Tree layer diameter	cm	differentiation			diameter differentiation index (dissimilarity of neighbouring diameters)	diam_diff_mean
		coefficient of variation				lg_diam_cv_mean
		interquartile range				lg_diam_iqr
		median				diam_med
		maximum			97.5% quantile of diameters	lg_diam_biggest
Canopy height (herb)	m	maximum	Microhabitat	herb-layer †	Community weighted mean (by abundance) of the trait of plant height	herb_canopy_height
	%	coefficient of variation				herb_canopy_height_cv
Canopy height (tree)	m	maximum	Macrohabitat	tree-layer †		tree_canopy_height
	%	coefficient of variation				lg_tree_canopy_height_cv
Deadwood	cm				Average diameter of deadwood	dw_diam_mean_mean
Vegetation total abundance	-		Micro & Macrohabitat	herb, shrub or tree-layer, shrub and tree-layer †	Summed up abundances of all species per layer	herb_total_abund, shrub_total_abund, tree_total_abund, all_total_abund
Vegetation average abundance	-				Average abundance of all species per layer	herb_average_abund, shrub_average_abund, tree_average_abund
Evergreen abundance	-					herb_evergreen_abund, shrub_evergreen_abund, tree_evergreen_abund, all_evergreen_abund
Diversity
Dispersule mass-category richness	n	lightweight	Macrohabitat	herb, shrub or tree-layer or all layers combined †	dispersules mass < 100mg	herb_small_disp_alpha, shrub_small_disp_alpha, tree_small_disp_alpha, all_small_disp_alpha
		medium			dispersules mass 100 – 2000mg	herb_medium_disp_alpha, shrub_medium_disp_alpha, tree_medium_disp_alpha, all_medium_disp_alpha
		medium + heavy			dispersules mass > 100 mg	herb_medium_large_disp_alpha, shrub_medium_large_disp_alpha, tree_medium_large_disp_alpha, all_medium_large_disp_alpha
		heavy			dispersules mass > 2000mg	herb_large_disp_alpha, shrub_large_disp_alpha, tree_large_disp_alpha, all_large_disp_alpha
Tree layer species mingling	-			tree-layer ‡	dissimilarity of neighbouring tree species	species_mingling_mean
Tree layer dissimilarity	-	upper - lower			dissimilarity between lower and upper tree layer	diss_tree1_tree2
		upper - spl			dissimilarity between upper tree layer and saplings	diss_tree1_spl
		lower - spl			dissimilarity between lower tree layer and saplings	diss_tree2_spl
Tree layer α-diversity	n	tree small			D130 < 30cm	rich_tree_small_mean
		tree large			D130 > 30cm	rich_tree_large_mean
		tree short			height < average per plot	rich_tree_short_mean
		tree tall			height > average per plot	rich_tree_tall_mean
		tree total				rich_tree_total_mean
		structural group of four			four neighbouring trees	rich_tree_sgof_mean
		saplings total			all	lg_alpha_spl_total
		saplings short			height < 1.3m	lg_alpha_spl_short
		saplings tall			height > 1.3m	lg_alpha_spl_tall
Tree layer γ-diversity	n	tree small			D130 < 30cm	rich_tree_small_patch
		tree large			D130 > 30cm	rich_tree_large_patch
		tree short			height < average per plot	rich_tree_short_patch
		tree tall			height > average per plot	rich_tree_tall_patch
		tree total				rich_tree_total_patch
		structural group of four			four close proximity trees	rich_tree_sgof_patch
Vegetation α-diversity	n		Micro & Macrohabitat	herb, shrub or tree-layer, shrub and tree-layer †		mean_alpha_herb, mean_alpha_shrub, mean_alpha_tree, mean_alpha_total
Vegetation γ-diversity	n					gamma_herb, gamma_shrub, gamma_tree, gamma_total
Vegetation β-diversity	n n-1					beta_herb, beta_shrub, beta_tree, beta_total
Microclimate
Ground relative humidity	%		Microhabitat		5 cm above ground	rH_5
Air relative humidity	%				130 cm above ground	rH_130
Air temperature	°C				Average of 5 cm and 130 cm	temp_air
Saturation deficit	kPa				Calculated from average relative humidity and air temperature	lg_satdef
Soil temperature	°C				5 cm below the ground.	temp_soil
Soil
Leaf litter specific leaf area (SLA)	mm2 mg-1		Microhabitat	leaf litter trait averages ‡	Community weighted mean (by abundance) of the TRY TraitID 11	trait11_mean
Leaf litter carbon content per dry mass	g g-1				CWD of the TRY TraitID 13	trait13_mean
Leaf litter nitrogen content per dry mass (Nmass)	mg g-1				CWD of the TRY TraitID 14	trait14_mean
Leaf litter phosphorus content per dry mass (Pmass)	mg g-1				CWD of the TRY TraitID 15	trait15_mean
Leaf litter dry matter content per leaf water-saturated mass (LDMC)	g g-1				CWD of the TRY TraitID 47	trait47_mean
Forest floor depth	cm			organic topsoil		ff_depth_lg_mean
Forest floor bulkdensity	g cm-3					ff_bulkdensity_lg_mean
Forest floor carbon content	Mg ha-1					ff_c.cont2_lg_mean
Forest floor nitrogen content	Mg ha-1					ff_n.cont2_lg_mean
Forest floor C:N-ratio	MgC MgN-1					ff_c.n_lg_mean
Forest floor pH	-					ff_ph_mean
Mineral soil bulkdensity	g cm-3		Macrohabitat	first 10 cm under forest floor		ms_bulkdensity_mean
Mineral soil carbon content	Mg ha-1					ms_c.cont2_lg_mean
Mineral soil nitrogen content	Mg ha-1					ms_n.cont2_lg_mean
Mineral soil phosphorous content	kg ha-1	total				ms_p.cont_tot_lg_mean
		organic				ms_p.cont_org_lg_mean
		inorganic				ms_p.cont_inorg_lg_mean
Mineral soil C:N-ratio	MgC MgN-1					ms_c.n_lg_mean
Mineral soil N:P-ratio	kgN kgPtotal-1	total				ms_n.p_tot_lg_mean
	kgN kgPorg-1	organic				ms_n.p_org_lg_mean
	kgN kgPinorg-1	inorganic				ms_n.p_inorg_lg_mean
Mineral soil pH	-					ms_ph_mean
				†: derived from vegetation abundance survey
				‡: derived from forest mensuration

## Sheet: Table S3
Additional file 1: Focal variables as potential environmental drivers of B. burgdorferi prevalence. Table S3. Variables of Landscape.
Variable	Unit	Detail	Scale	Context	Comment	internal variable names
Size	m2		local, patch	Patch		lg.surface
Perimeter	m					lg.perimeter
Perimeter/Area ratio	m/m²					perim_surf
Ecotone area	ha	area			5 m, 10 m and 20 m into the forest patch.	lg_surface_edge5_patch, lg_surface_edge10_patch, lg_surface_edge20_patch
	%	of patch				prop_edge5_patch, prop_edge10_patch, prop_edge20_patch
Age Index	-				area-weighted mean of the age of all sub-patches, age being the first appearance of the sub-patch on a historic map	lg.IndexAge_orig
Covered by	%	Forest	regional, landscape	50, 100, 250, 500, 1000 and 5000 m buffer		bn_prop_forest_50, lg_prop_forest_100, lg_prop_forest_250, lg_prop_forest_500, lg_prop_forest_1000, prop_forest_5000
		Cultivated				prop_cult_50, prop_cult_100, prop_cult_250, prop_cult_500, prop_cult_1000, prop_cult_5000
		Pasture				prop_past_50, prop_past_100, prop_past_250, prop_past_500, prop_past_1000, prop_past_5000
Hedgerow Density	m ha-1			50, 100, 250 and 500 m buffer		sqrt_prop_hedg_50, sqrt_prop_hedg_100, sqrt_prop_hedg_250, sqrt_prop_hedg_500
Edge density				250 and 500 m buffer		lg_edge_density_250, lg_edge_density_500
Ecotone area	%	of patch			5 m, 10 m and 20 m into the forest patch of all patches within buffers.	asin_prop_edge5_250, asin_prop_edge10_250, asin_prop_edge20_250, asin_prop_edge5_500, asin_prop_edge10_500, asin_prop_edge20_500
Proximity index	-			5000 m buffer	For each neighbouring patch the size is divided by its squared distance to the focal patch and summarised with the other patches’ value.	lg_lg_PROX.5000
Nearest neighbour distance	m				Edge-to-edge distance between the focal forest patch and its nearest neighbouring forest patch	lg_NND
Elevation	%	coefficient of variation			coefficient of variation.	lg_cv_altitude

## Sheet: Tables S4
Additional file 1: Focal variables as potential environmental drivers of B. burgdorferi prevalence. Table S4. Variables of Macroclimate.
Variable	Unit	Detail	Scale	Period	Comment	internal variable names
Precipitation	mm		regional, landscape	01.01.2013 to the day of sampling and 30 days prior to sampling		precip_pre, precip_year
Temperature	°C	minimum				temp_min_pre, temp_min_year
		average				temp_mean_pre, temp_mean_year
		maximum				temp_max_pre, temp_max_year
Days with	n	dew				n_dew_pre, n_dew_year
		snow				n_snow_year
		cold temperatures			temperature < 8 °C	n_cold_pre, n_cold_year
		average temperatures			8 °C < temperature < 25 °C	n_med_pre, n_med_year
		warm temperatures			25 °C < temperature	n_warm_pre, n_warm_year
growing degree days	Σ K			01.01.2013 to the day of sampling	sum of all degree Kelvin above Tbase = 8 °C, temperatures were not capped prior to calculation.	gdd
chilling degree days	Σ K				sum of all degree Kelvin (also negative °C) below Tbase = 8 °C.	cdd
