# Supplementary material for: Habitat properties are key drivers of Borrelia burgdorferi (s.l.) prevalence in Ixodes ricinus populations of deciduous forest fragments
Source: Parasit Vectors. 2018 Jan 8;11:23. doi: 10.1186/s13071-017-2590-x (PMC5759830; doi:10.1186/s13071-017-2590-x)
Supplement: Supplementary file 2 — Meta-data on study setup. Outline of the most important meta-data, such as center of each studied landscape window, dates of sampling, number of forest patches and a couple of landscape metrics to characterize the respective landscapes. (XLSX 26 kb) [file 13071_2017_2590_MOESM2_ESM.xlsx]

## Sheet: Sheet1
Additional file 2: Table S5. Meta-data on study setup. Outline of the most important meta-data, such as center of each studied landscape window, dates of sampling, number of forest patches and a couple of landscape metrics to characterize the respective landscapes.
		southern France		northern France		Belgium		western Germany		eastern Germany		southern Sweden		central Sweden		Estonia
		B	O	B	O	B	O	B	O	B	O	B	O	B	O	B	O
lattitude [EPSG:3035]		2285710	2307610	2998398	2990191	3093599	3096929	3346683	3359284	3344590	3352490	3636830	3608244	4042559	4053045	4032319	4031134
longitude [EPSG:3035]		3575966	3611738	3884746	3859254	3884630	3964545	4231696	4283070	4453249	4472200	4548659	4519160	4712913	4727333	5186688	5283124
patches per window		67	37	62	29	56	67	48	40	43	24	49	19	62	46	27	32
patches analysed		16	16	16	16	16	16	16	16	16	14	15	16	16	15	15	15
tick sampling [day.month.2013]		03. – 05.05.	30.04. – 02.05.	08. – 11.05.	11. – 14.05.	19. – 21.06.	14. – 18.06.	03. – 06.06.	07. – 09.06.	23. – 29.05.	24.05. – 01.06.	23. – 28.08.	17. – 22.08.	07. – 09.08.	11. – 15.08.	19. – 25.07.	27.07. – 03.08.
Patch size [ha]	2.5 % Qu.	0.23	0.37	0.13	0.18	0.39	0.22	0.16	0.3	0.67	0.57	0.42	0.63	0.09	0.37	0.34	0.29
	mean	2.46	3.32	3.03	4.4	3.77	3.12	2.66	2.44	3.56	10.88	6.67	5.29	0.65	2.11	3.04	7.16
	97.5% Qu.	8.26	10.88	19.23	21.58	15.02	11.58	11.53	13.18	10.99	43.88	25.92	20.94	1.71	10.51	9.51	25.12
Forest [%]	total	23.8	14.1	6	5.8	6.1	6.4	25.3	11.7	4.5	7.7	7.4	7.2	79.7	31.2	33.4	15.8
	decid.	23.8	14.1	6	5.8	6.1	6.4	20	8.4	4	7.7	6.1	3.6	13.6	5.3	6.8	8
Field [%]		24.8	83.9	9.1	92.1	59.1	57.1	29.6	56	78.9	90.3	92.5	76.5	16.9	46.1	57	73.7
Pasture [%]		25.1	0	83.5	0.9	11.4	13.3	41.6	30.3	14.9	0.5	0.1	3.8	1.1	0	6.4	7.4
Hedgerow [10^4 m]		12	11.9	32.9	2	4.6	3.9	10.7	5.8	5.7	5	7.5	4	1.4	0.7	10.8	1.4
Edge density [m/ha]		32.21	26.35	16	12.68	18.67	20.54	33.74	24.36	16.42	11.33	15.42	16.24	66.73	45.96	64.07	36.46
