# Supplementary material for: Habitat properties are key drivers of Borrelia burgdorferi (s.l.) prevalence in Ixodes ricinus populations of deciduous forest fragments
Source: Parasit Vectors. 2018 Jan 8;11:23. doi: 10.1186/s13071-017-2590-x (PMC5759830; doi:10.1186/s13071-017-2590-x)
Supplement: Supplementary file 5 — Loadings of all correlation factors. (XLSX 16 kb) [file 13071_2017_2590_MOESM5_ESM.xlsx]

## Sheet: Loadings
Additional file 5: Table S6. Loadings of all correlation factors.
Structure
Loadings:
	ML1	ML3	ML4	ML2	ML5	ML8	ML7	ML6
height_stand_mean	0.232	-0.14	0.181	0.906	0.141	0.209
height_stand_max	0.24	-0.151	0.149	0.849	0.127		0.298
n_treelayers_min		-0.108			-0.162	0.595	-0.129	0.183
n_treelayers_max	0.19	-0.19		0.171	-0.101	0.253	0.458
md_total_mean	-0.215	-0.925		0.117	-0.129			-0.17
md_large_mean	-0.269	-0.601				0.11	0.189
dens_total_lg_mean	0.198	0.937		-0.13	0.158	-0.106		0.114
dens_large_lg_mean	0.44	0.357		0.116	-0.336	0.109
slenderness_total_mean	-0.204	0.278		0.305	0.866	-0.145	0.11
slenderness_small_mean					0.912		0.127
slenderness_large_mean	-0.181		0.212	0.696			0.163
ba_bitterlich_mean	0.208	0.27	0.181	0.307	0.221			0.165
ba_total_lg_mean	0.921	0.305			-0.104		-0.183
ba_total_lg_min	0.683	0.288		-0.105	-0.142	0.221	-0.572
ba_total_lg_max	0.859	0.185				-0.169	0.315	-0.245
ba_large_lg_mean	0.829				-0.236	0.247
ba_small_lg_mean		0.678				-0.449	-0.153
ba_decid_lg_mean	0.88	0.269			-0.124		-0.198
bn_ba_evergr_bn_mean			0.119		0.144		0.306
bn_ba_dead_bn_mean		0.115					0.402
ba_laying_total_lg_mean			0.973	0.122
ba_laying_total_lg_max	0.108		0.85	0.153		-0.203	0.347	-0.107
ba_laying_large_bn_mean			0.719
species_mingling_mean					-0.134	0.116
diam_diff_mean	0.212					0.308
lg_diam_cv_mean	0.541	-0.322		-0.198	0.133	0.653	0.125
lg_diam_iqr	0.508	-0.416				0.556	0.214
diam_med	0.336	-0.36	0.192	0.319	-0.316		-0.214
lg_diam_biggest	0.77	-0.454				0.119	0.17
dw_diam_mean_mean			0.712	0.147	-0.126
vol_total_lg_mean	0.903	0.121		0.148				0.37
vol_total_lg_min	0.676	0.109				0.186	-0.382	0.51
vol_total_lg_max	0.826			0.186		-0.215	0.401	0.151
biomass_total_lg_mean	0.807	0.12		0.223	0.125			0.243
diss_tree1_tree2						0.231
diss_tree1_spl		0.125				0.167	-0.137	0.297
diss_tree2_spl					-0.161		-0.28	0.139
herb_canopy_height			-0.267		-0.135			-0.18
herb_canopy_height_cv		-0.109		-0.127			0.128
tree_canopy_height		-0.187		0.146	-0.106	-0.104
lg_tree_canopy_height_cv				-0.26		0.106
	ML1	ML3	ML4	ML2	ML5	ML8	ML7	ML6
SS loadings	8.085	3.958	3.012	2.773	2.272	1.993	1.912	0.884
Proportion Var	0.197	0.097	0.073	0.068	0.055	0.049	0.047	0.022
Cumulative Var	0.197	0.294	0.367	0.435	0.49	0.539	0.586	0.607
Abundance
Loadings:
	ML1	ML7	ML2	ML6	ML8	ML4	ML5	ML3
herb_total_abund	0.387		0.913
herb_average_abund		-0.107	0.287		-0.263	-0.231	-0.164	-0.172
herb_small_disp_abund	0.135		0.984
herb_medium_disp_abund	0.904	0.298	0.121	0.187
herb_medium_large_disp_abund	0.922	0.301	0.134	0.178
herb_large_disp_abund	0.545	0.167	0.125			-0.229
herb_w_nuts_abund	0.599			0.257	0.354	-0.199		-0.103
herb_w_nuts_e_abund	0.602			0.225	0.351	-0.171		-0.115
herb_w_berries_abund	0.723	0.218	0.254	0.13	-0.13
herb_w_legume_abund	-0.112		0.446		-0.145	0.115
herb_evergreen_abund	0.457	0.257	-0.151	0.114			-0.266	0.119
herb_pr_padus_abund							0.782
shrub_total_abund	0.238	0.815	0.124		0.123			0.487
shrub_average_abund	0.132	0.217
shrub_small_disp_abund	0.105	0.414	0.224			0.141		0.853
shrub_medium_disp_abund	0.319	0.908		0.129	0.186
shrub_medium_large_disp_abund	0.285	0.918		0.123	0.223
shrub_large_disp_abund	-0.196	0.155			0.265	-0.22
shrub_w_nuts_abund		0.182	-0.193		0.919
shrub_w_nuts_e_abund		0.114	-0.152		0.899			0.15
shrub_w_berries_abund	0.343	0.769	0.123	0.117	-0.233		0.113
shrub_evergreen_abund					0.162	0.152	0.136	0.284
shrub_pr_padus_abund				-0.137			0.896	0.154
tree_total_abund		0.157	0.185	0.288		0.912		0.123
tree_average_abund		-0.147	-0.161	0.109		-0.321		-0.153
tree_small_disp_abund	-0.108		0.181	-0.489		0.831		0.124
tree_medium_disp_abund		0.156	-0.126	0.729		0.14
tree_medium_large_disp_abund	0.228	0.208		0.943			-0.106
tree_large_disp_abund	0.338	0.142	0.114	0.616		-0.131
tree_w_nuts_abund	0.279			0.799	0.186	-0.127
tree_w_nuts_e_abund	0.26			0.74	0.176
tree_w_berries_abund		0.349		0.316	-0.149	0.351
tree_evergreen_abund		-0.102	0.132	-0.11		0.223
tree_pr_padus_abund							0.278
all_total_abund	0.396	0.315	0.821			0.185		0.159
shrub_tree_total_abund	0.213	0.715	0.176	0.144	0.113	0.429		0.431
ratio_herb_tree_abund	0.258		0.574	-0.136	-0.108	-0.633
lg_ratio_herb_shrub_abund		-0.567	0.399		-0.189			-0.362
lg_ratio_shrub_tree_abund	0.212	0.64		-0.134	0.173	-0.43		0.359
all_small_disp_abund	0.122		0.941	-0.102		0.204		0.172
all_medium_disp_abund	0.654	0.625		0.325	0.11	0.107
all_medium_large_disp_abund	0.68	0.596		0.396
all_large_disp_abund	0.433	0.207	0.133	0.433		-0.238
all_w_nuts_abund	0.21	0.127	-0.138	0.468	0.658
all_w_nuts_e_abund	0.212			0.374	0.651	0.133
all_w_berries_abund	0.573	0.359	0.292	0.142	-0.106
all_evergreen_abund	0.43	0.179				0.183	-0.166
all_pr_padus_abund				-0.101			0.985
	ML1	ML7	ML2	ML6	ML8	ML4	ML5	ML3
SS loadings	6.392	6.162	4.745	4.673	3.369	3.146	2.751	1.808
Proportion Var	0.133	0.128	0.099	0.097	0.07	0.066	0.057	0.038
Cumulative Var	0.133	0.262	0.36	0.458	0.528	0.593	0.651	0.688
Traits
Loadings:
	ML1	ML7	ML4	ML6	ML5	ML3	ML2
lg_herb_weight_disp	0.442	-0.352	0.537				0.225
herb_small_disp_alpha	0.279	0.595			0.102
herb_medium_disp_alpha	0.892	-0.132	0.104			0.117
herb_medium_large_disp_alpha	0.875	-0.121	0.268
herb_large_disp_alpha	0.313		0.763	-0.185			0.141
herb_sla	-0.149	0.205	-0.124	-0.123	0.872	0.188	0.143
lg_herb_chamaephyte	0.127	0.377	0.104			-0.11
lg_herb_geophyte	0.227	0.178	-0.226	-0.127	0.232	0.282
herb_hemicryptophyte	-0.371	0.789	-0.193		-0.158
herb_phanerophyte	0.344	-0.818	0.297	0.106	-0.169	-0.154	0.181
lg_herb_therophyte	-0.141	-0.263			0.604	-0.177	-0.226
herb_perennial	-0.254	0.852	-0.31	-0.106		0.225	-0.104
bn_herb_fern					0.111	0.25	0.289
herb_forb	0.151	-0.336				-0.178
lg_herb_grass		0.399				0.157	-0.121
herb_asc_to_pros		-0.255	0.183		-0.173	-0.857
herb_erect		0.207	-0.134			0.962
bn_herb_prostrate					0.334	-0.36
herb_regular	0.215	-0.719	0.234			-0.31	0.197
herb_rosette		0.323	-0.249			0.356	0.134
herb_semi_rosette	-0.294	0.582				0.105	-0.309
herb_wo_branching		0.291	-0.253				-0.913
herb_w_branching		-0.291	0.253				0.913
lg_shrub_weight_disp	0.241	-0.125	0.234				0.12
shrub_small_disp_alpha	0.439	0.309			-0.126
shrub_medium_disp_alpha	0.839			0.139	-0.203
shrub_medium_large_disp_alpha	0.802		0.158	0.114	-0.212
shrub_large_disp_alpha		0.16	0.41	-0.105		-0.172
shrub_sla		-0.217			0.193
lg_tree_weight_disp	0.187	-0.233	0.468	0.528
tree_small_disp_alpha	0.122	0.388	-0.303	-0.102
tree_medium_disp_alpha	0.22		-0.181	0.879	-0.106
tree_medium_large_disp_alpha	0.27		0.24	0.922	-0.106
tree_large_disp_alpha	0.197		0.679	0.5
tree_sla	0.13	-0.216		0.252	0.277		-0.136
lg_all_weight_disp	0.257	-0.301	0.676	0.249			0.132
all_small_disp_alpha	0.343	0.622
all_medium_disp_alpha	0.949			0.288
all_medium_large_disp_alpha	0.912		0.271	0.288
all_large_disp_alpha	0.267		0.937	0.131		-0.12
all_sla	-0.203	0.205		-0.124	0.919	0.176	0.112
	ML1	ML7	ML4	ML6	ML5	ML3	ML2
SS loadings	6.398	5.298	4.12	2.686	2.565	2.551	2.248
Proportion Var	0.156	0.129	0.1	0.066	0.063	0.062	0.055
Cumulative Var	0.156	0.285	0.386	0.451	0.514	0.576	0.631
Taxonomic
Loadings:
	ML2	ML3	ML1	ML4
rich_tree_total_mean		0.683
rich_tree_small_mean	0.115	0.485		0.146
rich_tree_large_mean		0.444	0.163
rich_tree_short_mean		0.442
rich_tree_tall_mean		0.423	0.146
rich_tree_sgof_mean		0.473
rich_tree_total_patch	0.734	0.665
rich_tree_small_patch	0.763	0.563	-0.107
rich_tree_large_patch	0.66	0.554
rich_tree_short_patch	0.727	0.557	-0.123
rich_tree_tall_patch	0.644	0.492
rich_tree_sgof_patch	0.727	0.544
lg_alpha_spl_tall	0.484	0.174	-0.103	0.18
lg_alpha_spl_short	0.614	0.187
lg_alpha_spl_total	0.656	0.204
gamma_herb	0.855		0.348
gamma_shrub	0.742	0.221		0.499
gamma_tree	0.714	0.348		0.174
gamma_total	0.865	0.119	0.327
mean_alpha_herb			0.989
mean_alpha_shrub	-0.101	0.204	0.272	0.89
mean_alpha_tree		0.388	0.3	0.461
mean_alpha_total		0.19	0.903	0.374
beta_herb	0.947	-0.174	-0.166
beta_shrub	0.931	-0.119	-0.1
beta_tree	0.906	-0.105	-0.129
beta_total	0.911	-0.193	-0.153	-0.236
	ML2	ML3	ML1	ML4
SS loadings	10.071	4.042	2.376	1.599
Proportion Var	0.373	0.15	0.088	0.059
Cumulative Var	0.373	0.523	0.611	0.67
Soil
Loadings:
	ML6	ML5	ML1	ML3	ML2	ML4
ff_depth_lg_mean	0.598	-0.2	0.169	0.148
ff_bulkdensity_lg_mean		0.252			0.124
ms_l1mm_mat_bn_mean			0.322
ms_bulkdensity_mean			0.672			-0.272
ff_c.cont2_lg_mean	0.973
ms_c.cont2_lg_mean	0.147		0.115	-0.112	0.909	0.343
ff_n.cont2_lg_mean	0.909
ms_n.cont2_lg_mean		0.133	0.19		0.955	-0.113
ff_c.n_lg_mean	-0.559		0.127	0.227		0.206
ms_c.n_lg_mean	0.37		-0.193		0.155	0.885
ff_ph_mean	-0.477	0.487	0.327			-0.151
ms_ph_mean	-0.369	0.715	0.297	0.261		-0.193
ms_p.cont_tot_lg_mean	-0.384	0.208	0.759	-0.229	0.379	-0.179
ms_p.cont_inorg_lg_mean		-0.174		-0.952	0.213
ms_p.cont_org_lg_mean		-0.758	0.391	-0.342	0.356
ms_n.p_tot_lg_mean	0.466	-0.173	-0.785	0.225	0.235	0.163
ms_n.p_inorg_lg_mean		0.182		0.945		-0.165
ms_n.p_org_lg_mean		0.876	-0.323	0.288	0.171
trait11_mean	0.135
trait13_mean	-0.131	-0.139	-0.239			0.294
trait14_mean			-0.177
trait15_mean						0.173
trait47_mean	0.172	-0.234				0.157
	ML6	ML5	ML1	ML3	ML2	ML4
SS loadings	3.432	2.461	2.433	2.302	2.209	1.346
Proportion Var	0.149	0.107	0.106	0.1	0.096	0.059
Cumulative Var	0.149	0.256	0.362	0.462	0.558	0.617
Landscape
Loadings:
	ML2	ML3	ML1	ML4	ML5
lg_cv_altitude	0.196		0.463		-0.119
lg_surface_edge5_patch	-0.101		0.987
lg_surface_edge10_patch	-0.107		0.988
lg_surface_edge20_patch	-0.12		0.981		-0.104
prop_edge5_patch	0.172		-0.636		0.737
prop_edge10_patch	0.177		-0.654		0.726
prop_edge20_patch	0.141		-0.704	0.113	0.608
lg_NND	-0.746
lg_lg_PROX.5000	0.718
bn_prop_forest_50	0.549	-0.116	0.1
lg_prop_forest_100	0.707	-0.151		-0.204
lg_prop_forest_250	0.765	-0.119		-0.191
lg_prop_forest_500	0.838		-0.132
lg_prop_forest_1000	0.687		-0.159
prop_forest_5000	0.581		-0.138
prop_cult_50		-0.846		0.107
prop_cult_100	-0.123	-0.867
prop_cult_250	-0.181	-0.855
prop_cult_500	-0.251	-0.802	0.124
prop_cult_1000	-0.294	-0.596	0.206	-0.169
prop_cult_5000	-0.324	-0.42	0.141	-0.189	-0.149
prop_past_50	-0.149	0.964
prop_past_100	-0.133	0.982
prop_past_250	-0.137	0.984
prop_past_500	-0.145	0.953
prop_past_1000	-0.151	0.805
prop_past_5000	-0.182	0.668		0.119	0.111
sqrt_prop_hedg_50	-0.126	0.451
sqrt_prop_hedg_100	-0.219	0.474		0.132
sqrt_prop_hedg_250	-0.178	0.459		0.136	-0.142
sqrt_prop_hedg_500	-0.244	0.479		0.138
lg_edge_density_250	0.843	-0.133	0.179
asin_prop_edge5_250	0.883		-0.157
asin_prop_edge10_250	0.884		-0.155
asin_prop_edge20_250	0.884	-0.1	-0.15
lg_edge_density_500	0.969			0.115
asin_prop_edge5_500	0.984		-0.132
asin_prop_edge10_500	0.984		-0.132
asin_prop_edge20_500	0.982		-0.131
crown.cover	0.503		0.286
lg_forest.cover	0.702	0.107	0.266	0.161
edge.density.forest	0.652	0.12		0.479
n.patches		0.283		0.949
patch.density		0.226		0.956
	ML2	ML3	ML1	ML4	ML5
SS loadings	12.798	9.419	5.001	2.441	1.609
Proportion Var	0.291	0.214	0.114	0.055	0.037
Cumulative Var	0.291	0.505	0.619	0.674	0.711
Macroclimate
Loadings:
	ML1	ML3	ML2
gdd	0.764	0.444	0.463
cdd	0.507	0.854
precip_pre			0.631
precip_year			0.876
temp_mean_pre	0.829	0.514	0.145
temp_mean_year	0.578	-0.392	0.703
temp_min_pre	0.72	0.619	0.122
temp_min_year	-0.421	-0.857
temp_max_pre	0.728	0.138
temp_max_year	0.714	0.251
n_snow_year		0.798
n_dew_pre	-0.72	-0.152
n_dew_year	0.321	0.696	-0.275
n_cold_pre	-0.876	-0.441
n_cold_year	0.338	0.433
n_med_pre	0.844	0.374	-0.377
n_med_year	0.866	0.236	0.425
n_warm_pre	0.706	0.504	0.379
n_warm_year	0.516	0.757	0.323
	ML1	ML3	ML2
SS loadings	7.337	5.099	2.586
Proportion Var	0.386	0.268	0.136
Cumulative Var	0.386	0.655	0.791
Microclimate
Loadings:
	ML1	ML2
sample_time
flag_condition	0.288
temp_soil	0.154	0.757
rH_5	0.93
rH_130	0.943
rH	0.997
temp_air	-0.376	0.924
lg_satdef	-0.905	0.412
	ML1	ML2
SS loadings	3.822	1.602
Proportion Var	0.478	0.2
Cumulative Var	0.478	0.678
