# Supplementary material for: Habitat properties are key drivers of Borrelia burgdorferi (s.l.) prevalence in Ixodes ricinus populations of deciduous forest fragments
Source: Parasit Vectors. 2018 Jan 8;11:23. doi: 10.1186/s13071-017-2590-x (PMC5759830; doi:10.1186/s13071-017-2590-x)
Supplement: Supplementary file 9 — Model output Table S7. Nymphal infection prevalence. Table S8. Adult infection prevalence. (XLSX 18 kb) [file 13071_2017_2590_MOESM9_ESM.xlsx]

## Sheet: Table S7
Additional file 9: Table S7. Model output for nymphal infection prevalence.
variable	Sum Sq	Sum Sq adj	Mean Sq	NumDF	DenDF	F.value	Pr(>F)	coef	eta^2_part	relImp_part	percent	sum	comment
prop_edge5_patch	3.433	2.4498	3.433	1	169.222	4.549	0.034381	-1.701	0.018736	0.007087	0.7087	0.7087	proportion of patch covered by first 5 m into the patch
lg_n_mean	34.475	24.5992	34.475	1	93.558	45.677	0	1.1348	0.160878	0.060855	6.0855	6.0855	number of nymphs collected
edge.density.forest	8.734	6.2322	8.734	1	155.748	11.572	0.000851	0.0088	0.046322	0.017522	1.7522	1.7522	edge density of all forest within 500 m circular buffer
FA_abundances_8	1.569	1.1194	1.569	1	169.697	2.079	0.151216	0.1119	0.008649	0.003272	0.3272	0.3272	factor correlated to “abundance of shrubs with nuts”
I(FA_abundances_8^2)	21.915	15.6372	21.915	1	169.839	29.036	0	-0.3148	0.108634	0.041093	4.1093
tree_prunus_part_patch	19.949	14.2347	19.949	1	141.982	26.432	1e-06	1.3941	0.099864	0.037775	3.7775	3.7775	proportion of patch in which any prunus occurs
lg_alpha_spl_total	31.292	22.328	31.292	1	162.575	41.46	0	-2.5913	0.148226	0.056069	5.6069	5.6069	a-div of all saplings (trees < 7 cm diameter)
herb_large_disp_abund	5.14	3.6676	5.14	1	152.455	6.81	0.009967	0.2691	0.02779	0.010512	1.0512	1.0512	abundance of plants in the herb layer with dispersules > 2g
herb_regular	5.092	3.6332	5.092	1	79.551	6.746	0.011188	-0.0169	0.027537	0.010416	1.0416	1.0416	proportion of plants with leafs distributed regularly on the stem
prop_cult_100	12.262	8.7493	12.262	1	167.805	16.246	8.4e-05	3.0936	0.063837	0.024148	2.4148	4.3848	proportion of cultivated land cover in 100 m circular buffer
I(prop_cult_100^2)	9.879	7.0493	9.879	1	164.755	13.089	0.000395	-2.6246	0.052079	0.0197	1.97
diam_diff_mean	7.84	5.5944	7.84	1	169.7	10.388	0.001521	-1.5567	0.04178	0.015804	1.5804	1.5804	diameter differentiation
shrub_large_disp_alpha	3.077	2.1955	3.077	1	159.924	4.077	0.045149	-0.6059	0.016823	0.006364	0.6364	0.6364	richness of plants with dispersules > 2 g in shrub layer
lg_lg_PROX.5000	4.193	2.9915	4.193	1	159.989	5.555	0.01964	1.2773	0.022784	0.008619	0.8619	0.8619	proximity index in 5000 m circular buffer
tree_mixed_dom	3.734	2.6645	3.734	1	167.072	4.948	0.027467	1.7341	0.020344	0.007696	0.7696	1.8259	proportion of patch with co-dominating tree species
I(tree_mixed_dom^2)	5.165	3.6858	5.165	1	164.646	6.844	0.009721	-2.2841	0.027924	0.010563	1.0563
tree_quercus_part_patch	4.046	2.8867	4.046	1	165.989	5.36	0.021827	-0.4835	0.022003	0.008323	0.8323	0.8323	proportion of patch in which any quercus occurs
all_pr_padus_abund	13.849	9.8822	13.849	1	132.876	18.35	3.5e-05	0.6931	0.071512	0.027051	2.7051	2.7051	abundance of Pr. padus in all strata
n_cold_year	13.864	9.8924	13.864	1	24.074	18.369	0.000254	-0.034	0.07158	0.027077	2.7077	2.7077	number cold days between 01.01.2013 and day of sampling
ba_laying_large_bn_mean	6.64	4.7383	6.64	1	169.647	8.798	0.00345	-0.4949	0.035614	0.013472	1.3472	1.3472	patch average of binary deadwood > 15 cm
ff_n.cont2_lg_mean	17.95	12.8082	17.95	1	136.456	23.783	3e-06	6.8722	0.090764	0.034333	3.4333	3.4333	nitrogen content in forest floor
FA_landscape_4	5.064	3.6132	5.064	1	166.606	6.709	0.010442	-0.2111	0.027389	0.010361	1.0361	1.0361	patch density in 500 m circular buffer
herb_evergreen_abund	13.572	9.6842	13.572	1	59.881	17.982	7.8e-05	-0.3115	0.07018	0.026547	2.6547	2.6547	abundance of evergreens in the herb layer
FA_taxonomic_2	22.073	15.7499	22.073	1	169.382	29.245	0	0.4512	0.109331	0.041357	4.1357	4.1357	factor correlated to b-div of all layers
lg_herb_chamaephyte	6.26	4.4665	6.26	1	162.124	8.294	0.004516	0.5846	0.03364	0.012725	1.2725	1.2725	proportion of plants which are chamaephytes
rich_tree_large_mean	5.716	4.0788	5.716	1	169.416	7.574	0.006568	-0.2854	0.03081	0.011654	1.1654	1.1654	a-div of trees with d130 > 30 cm

## Sheet: Table S8
Additional file 9: Table S8. Model output for adult infection prevalence.
variable	Sum Sq	Sum Sq adj	Mean Sq	NumDF	DenDF	F.value	Pr(>F)	coef	eta^2_part	relImp_part	percent	sum	comment
lg_a_mean	4.6062	4.0372	4.6062	1	137	5.222	0.023834	0.7589	0.032331	0.011948	1.1948	1.1948	number of adults collected
herb_average_abund	15.4925	13.5789	15.4925	1	137	17.565	4.9e-05	-1.705	0.101024	0.037335	3.7335	3.7335	average abundance of plants in herb layer
prop_cult_1000	5.4404	4.7684	5.4404	1	137	6.168	0.014213	-0.0341	0.037964	0.01403	1.403	2.4353	proportion of cultivated land cover in 1000 m circular buffer around focal patch
I(prop_cult_1000^2)	3.9616	3.4723	3.9616	1	137	4.492	0.035865	0.0003	0.027933	0.010323	1.0323
shrub_medium_disp_abund	28.5338	25.0094	28.5338	1	137	32.351	0	-0.2372	0.171481	0.063373	6.3373	6.3373	abundance of plants with dispersules > 100 mg and < 2000 mg in shrub layer
trait11_mean	8.4768	7.4298	8.4768	1	137	9.611	0.002348	-0.7947	0.057926	0.021407	2.1407	4.9659	specific leaf area leaf-litter
I(trait11_mean^2)	11.4115	10.002	11.4115	1	137	12.938	0.000449	0.0276	0.076446	0.028252	2.8252
tree_sla	15.5779	13.6538	15.5779	1	137	17.662	4.7e-05	-0.1859	0.101524	0.03752	3.752	3.752	specific leaf area of plants in tree layer
FA_soil_3	10.3428	9.0653	10.3428	1	137	11.727	0.000813	-0.2942	0.069787	0.025791	2.5791	2.5791	factor correlated to N/P_inorg ratio of mineral soil
FA_landscape_5	1.1012	0.9651	1.1012	1	137	1.248	0.2658	-0.1008	0.007924	0.002928	0.2928	3.1279	factor correlated to proportion of edge habitat of focal patches
I(FA_landscape_5^2)	11.455	10.0401	11.455	1	137	12.987	0.000438	0.2329	0.076716	0.028351	2.8351
ms_ph_mean	8.4705	7.4243	8.4705	1	137	9.604	0.002357	1.9184	0.057885	0.021392	2.1392	4.4273	ph value in mineral soil
I(ms_ph_mean^2)	9.0989	7.9751	9.0989	1	137	10.316	0.001644	-0.2026	0.061914	0.022881	2.2881
ff_bulkdensity_lg_mean	6.4198	5.6268	6.4198	1	137	7.279	0.007855	11.0888	0.044494	0.016444	1.6444	1.6444	bulkdensity of forest floor
diss_tree2_spl	10.9532	9.6003	10.9532	1	137	12.419	0.000578	1.5925	0.073603	0.027201	2.7201	2.7201	dissimilarity of species in 2nd tree layer and saplings
lg_alpha_spl_tall	7.3802	6.4686	7.3802	1	137	8.368	0.004445	0.879	0.050813	0.018779	1.8779	1.8779	a-div of saplings taller than 1.3 m
all_large_disp_abund	10.9909	9.6334	10.9909	1	137	12.461	0.000566	0.2212	0.073837	0.027288	2.7288	2.7288	abundance of plants with large dispersules in all layers
tree_small_disp_alpha	6.9163	6.062	6.9163	1	137	7.842	0.005844	-0.6296	0.047771	0.017655	1.7655	4.7843	a-div of plants with small dispersules in tree layer
I(tree_small_disp_alpha^2)	12.2631	10.7484	12.2631	1	137	13.904	0.000281	0.191	0.081685	0.030188	3.0188
dens_large_lg_mean	7.1772	6.2907	7.1772	1	137	8.137	0.005009	0.8969	0.049484	0.018288	1.8288	1.8288	density of trees with d130 > 30 cm
ba_laying_total_lg_mean	4.4677	3.9158	4.4677	1	137	5.065	0.026002	-0.5854	0.031389	0.0116	1.16	1.16	basal area of deadwood
FA_abundances_5	2.7506	2.4108	2.7506	1	137	3.119	0.079632	-0.174	0.019561	0.007229	0.7229	3.7272	factor correlated to the abundance of Pr. padus
I(FA_abundances_5^2)	12.1991	10.6923	12.1991	1	137	13.831	0.000291	0.2799	0.081294	0.030043	3.0043
FA_structure_5	3.3945	2.9752	3.3945	1	137	3.849	0.051814	0.1918	0.024031	0.008881	0.8881	0.8881	factor correlated to slenderness of trees
